# Supplementary material for: Optic Pathway Glioma in Adults: A Systematic Review and Individual Patient-Level Analysis of Clinical Characteristics and Prognostic Factors
Source: Cancers (Basel). 2026 Apr 13;18(8):1225. doi: 10.3390/cancers18081225 (PMC13115507; doi:10.3390/cancers18081225)
Supplement: Supplementary file 1 [file cancers-18-01225-s001.zip]

Archive with 2 entries (2 files):
- cancers-4194378 - Table S1.pdf
- cancers-4194378 - Table S2.pdf
